# Supplementary material for: Communicating with Patients about COVID-19 Vaccination: A Qualitative Study on Vaccinators in Tuscany Region, Italy
Source: Vaccines (Basel). 2023 Jan 19;11(2):223. doi: 10.3390/vaccines11020223 (PMC9968224; doi:10.3390/vaccines11020223)
Supplement: Supplementary file 1 [file vaccines-11-00223-s001.zip]

Archive with 1 entries (1 files):
- vaccines-2148952-supplementary.pdf
